# Supplementary material for: Exploring the Role of Heat Shock Proteins in Neuroimmune Modulation in Rheumatoid Arthritis: Insights from a Rat Model
Source: Int J Mol Sci. 2025 Oct 7;26(19):9743. doi: 10.3390/ijms26199743 (PMC12525430; doi:10.3390/ijms26199743)
Supplement: Supplementary file 1 [file ijms-26-09743-s001.zip]

Archive with 1 entries (1 files):
- ijms-3889488-supplementary.pdf
